# Supplementary material for: Genetic diversity of Anopheles stephensi in Ethiopia provides insight into patterns of spread
Source: Parasit Vectors. 2021 Dec 11;14:602. doi: 10.1186/s13071-021-05097-3 (PMC8665610; doi:10.1186/s13071-021-05097-3)
Supplement: Supplementary file 1 — Additional file 1: Table S1. List of COI sequences retrieved from NCBI included in population genetic and phylogenetic analyses of An. stephensi. [file 13071_2021_5097_MOESM1_ESM.xlsx]

## Sheet: Sheet1
Additional file 1: Table S1. List of COI sequences retrieved from NCBI included in population genetic and phylogenetic analyses of An. stephensi.
Accession number	Species	Location	Collection Date	Publication
AF425844	An. stephensi	?	2007-04-22	Hickey DA, Mitchell A, Sperling FA. Higher-level phylogeny of mosquitoes (Diptera: Culicidae): mtDNA data support a derived placement for Toxorhynchites. Insect Systematics & Evolution. 2002 Jan 1;33(2):163-74.
KF406680	An. stephensi	Pakistan	2010-05-15	Ashfaq M, Hebert PD, Mirza JH, Khan AM, Zafar Y, Mirza MS. Analyzing mosquito (Diptera: Culicidae) diversity in Pakistan by DNA barcoding. PLoS One. 2014 May 14;9(5):e97268.
KF406681	An. stephensi	Pakistan	2012-10-31	Ashfaq M, Hebert PD, Mirza JH, Khan AM, Zafar Y, Mirza MS. Analyzing mosquito (Diptera: Culicidae) diversity in Pakistan by DNA barcoding. PLoS One. 2014 May 14;9(5):e97268.
KF406682	An. stephensi	Pakistan	2012-09-25	Ashfaq M, Hebert PD, Mirza JH, Khan AM, Zafar Y, Mirza MS. Analyzing mosquito (Diptera: Culicidae) diversity in Pakistan by DNA barcoding. PLoS One. 2014 May 14;9(5):e97268.
KF406683	An. stephensi	Pakistan	2012-09-21	Ashfaq M, Hebert PD, Mirza JH, Khan AM, Zafar Y, Mirza MS. Analyzing mosquito (Diptera: Culicidae) diversity in Pakistan by DNA barcoding. PLoS One. 2014 May 14;9(5):e97268.
KF406684	An. stephensi	Pakistan	2007-08-26	Ashfaq M, Hebert PD, Mirza JH, Khan AM, Zafar Y, Mirza MS. Analyzing mosquito (Diptera: Culicidae) diversity in Pakistan by DNA barcoding. PLoS One. 2014 May 14;9(5):e97268.
KF406685	An. stephensi	Pakistan	2012-11-03	Ashfaq M, Hebert PD, Mirza JH, Khan AM, Zafar Y, Mirza MS. Analyzing mosquito (Diptera: Culicidae) diversity in Pakistan by DNA barcoding. PLoS One. 2014 May 14;9(5):e97268.
KF406686	An. stephensi	Pakistan	2012-09-22	Ashfaq M, Hebert PD, Mirza JH, Khan AM, Zafar Y, Mirza MS. Analyzing mosquito (Diptera: Culicidae) diversity in Pakistan by DNA barcoding. PLoS One. 2014 May 14;9(5):e97268.
KF406687	An. stephensi	Pakistan	2012-09-20	Ashfaq M, Hebert PD, Mirza JH, Khan AM, Zafar Y, Mirza MS. Analyzing mosquito (Diptera: Culicidae) diversity in Pakistan by DNA barcoding. PLoS One. 2014 May 14;9(5):e97268.
KF406689	An. stephensi	Pakistan	2010-05-29	Ashfaq M, Hebert PD, Mirza JH, Khan AM, Zafar Y, Mirza MS. Analyzing mosquito (Diptera: Culicidae) diversity in Pakistan by DNA barcoding. PLoS One. 2014 May 14;9(5):e97268.
KF406690	An. stephensi	Pakistan	2010-05-29	Ashfaq M, Hebert PD, Mirza JH, Khan AM, Zafar Y, Mirza MS. Analyzing mosquito (Diptera: Culicidae) diversity in Pakistan by DNA barcoding. PLoS One. 2014 May 14;9(5):e97268.
KF406691	An. stephensi	Pakistan	2010-05-29	Ashfaq M, Hebert PD, Mirza JH, Khan AM, Zafar Y, Mirza MS. Analyzing mosquito (Diptera: Culicidae) diversity in Pakistan by DNA barcoding. PLoS One. 2014 May 14;9(5):e97268.
KF406692	An. stephensi	Pakistan	2012-09-22	Ashfaq M, Hebert PD, Mirza JH, Khan AM, Zafar Y, Mirza MS. Analyzing mosquito (Diptera: Culicidae) diversity in Pakistan by DNA barcoding. PLoS One. 2014 May 14;9(5):e97268.
KF406693	An. stephensi	Pakistan	2010-05-29	Ashfaq M, Hebert PD, Mirza JH, Khan AM, Zafar Y, Mirza MS. Analyzing mosquito (Diptera: Culicidae) diversity in Pakistan by DNA barcoding. PLoS One. 2014 May 14;9(5):e97268.
KF406694	An. stephensi	Pakistan	2012-11-02	Ashfaq M, Hebert PD, Mirza JH, Khan AM, Zafar Y, Mirza MS. Analyzing mosquito (Diptera: Culicidae) diversity in Pakistan by DNA barcoding. PLoS One. 2014 May 14;9(5):e97268.
KF406695	An. stephensi	Pakistan	2010-05-29	Ashfaq M, Hebert PD, Mirza JH, Khan AM, Zafar Y, Mirza MS. Analyzing mosquito (Diptera: Culicidae) diversity in Pakistan by DNA barcoding. PLoS One. 2014 May 14;9(5):e97268.
KF406696	An. stephensi	Pakistan	2007-08-26	Ashfaq M, Hebert PD, Mirza JH, Khan AM, Zafar Y, Mirza MS. Analyzing mosquito (Diptera: Culicidae) diversity in Pakistan by DNA barcoding. PLoS One. 2014 May 14;9(5):e97268.
KF406697	An. stephensi	Pakistan	2010-05-29	Ashfaq M, Hebert PD, Mirza JH, Khan AM, Zafar Y, Mirza MS. Analyzing mosquito (Diptera: Culicidae) diversity in Pakistan by DNA barcoding. PLoS One. 2014 May 14;9(5):e97268.
KF406698	An. stephensi	Pakistan	2012-09-22	Ashfaq M, Hebert PD, Mirza JH, Khan AM, Zafar Y, Mirza MS. Analyzing mosquito (Diptera: Culicidae) diversity in Pakistan by DNA barcoding. PLoS One. 2014 May 14;9(5):e97268.
KF406699	An. stephensi	Pakistan	2012-09-11	Ashfaq M, Hebert PD, Mirza JH, Khan AM, Zafar Y, Mirza MS. Analyzing mosquito (Diptera: Culicidae) diversity in Pakistan by DNA barcoding. PLoS One. 2014 May 14;9(5):e97268.
KF406700	An. stephensi	Pakistan	2012-09-11	Ashfaq M, Hebert PD, Mirza JH, Khan AM, Zafar Y, Mirza MS. Analyzing mosquito (Diptera: Culicidae) diversity in Pakistan by DNA barcoding. PLoS One. 2014 May 14;9(5):e97268.
KF406701	An. stephensi	Pakistan	2012-09-12	Ashfaq M, Hebert PD, Mirza JH, Khan AM, Zafar Y, Mirza MS. Analyzing mosquito (Diptera: Culicidae) diversity in Pakistan by DNA barcoding. PLoS One. 2014 May 14;9(5):e97268.
KF406702	An. stephensi	Pakistan	2012-09-12	Ashfaq M, Hebert PD, Mirza JH, Khan AM, Zafar Y, Mirza MS. Analyzing mosquito (Diptera: Culicidae) diversity in Pakistan by DNA barcoding. PLoS One. 2014 May 14;9(5):e97268.
KF406703	An. stephensi	Pakistan	2012-09-12	Ashfaq M, Hebert PD, Mirza JH, Khan AM, Zafar Y, Mirza MS. Analyzing mosquito (Diptera: Culicidae) diversity in Pakistan by DNA barcoding. PLoS One. 2014 May 14;9(5):e97268.
KF406703	An. stephensi	Pakistan	2012-09-12	Ashfaq M, Hebert PD, Mirza JH, Khan AM, Zafar Y, Mirza MS. Analyzing mosquito (Diptera: Culicidae) diversity in Pakistan by DNA barcoding. PLoS One. 2014 May 14;9(5):e97268.
KF406704	An. stephensi	Pakistan	2012-11-16	Ashfaq M, Hebert PD, Mirza JH, Khan AM, Zafar Y, Mirza MS. Analyzing mosquito (Diptera: Culicidae) diversity in Pakistan by DNA barcoding. PLoS One. 2014 May 14;9(5):e97268.
KF406705	An. stephensi	Pakistan	2012-09-21	Ashfaq M, Hebert PD, Mirza JH, Khan AM, Zafar Y, Mirza MS. Analyzing mosquito (Diptera: Culicidae) diversity in Pakistan by DNA barcoding. PLoS One. 2014 May 14;9(5):e97268.
KF406706	An. stephensi	Pakistan	2012-11-01	Ashfaq M, Hebert PD, Mirza JH, Khan AM, Zafar Y, Mirza MS. Analyzing mosquito (Diptera: Culicidae) diversity in Pakistan by DNA barcoding. PLoS One. 2014 May 14;9(5):e97268.
KF406707	An. stephensi	Pakistan	2012-11-01	Ashfaq M, Hebert PD, Mirza JH, Khan AM, Zafar Y, Mirza MS. Analyzing mosquito (Diptera: Culicidae) diversity in Pakistan by DNA barcoding. PLoS One. 2014 May 14;9(5):e97268.
KF406708	An. stephensi	Pakistan	2012	Ashfaq M, Hebert PD, Mirza JH, Khan AM, Zafar Y, Mirza MS. Analyzing mosquito (Diptera: Culicidae) diversity in Pakistan by DNA barcoding. PLoS One. 2014 May 14;9(5):e97268.
KF933378	An. stephensi	Djibouti	2011-12-06	Faulde MK, Rueda LM, Khaireh BA. First record of the Asian malaria vector Anopheles stephensi and its possible role in the resurgence of malaria in Djibouti, Horn of Africa. Acta tropica. 2014 Nov 1;139:39-43.
KJ528887	An. stephensi	Saudi Arabia	2011-12-07	Munawar K, Saleh A, Afzal M, Qasim M, Khan KA, Zafar MI, Khater EI. Molecular characterization and phylogenetic analysis of anopheline (Anophelinae: Culicidae) mosquitoes of the Oriental and Afrotropical Zoogeographic zones in Saudi Arabia. Acta tropica. 2020 Jul 1;207:105494.
KJ528888	An. stephensi	Saudi Arabia	2012-05-01	Munawar K, Saleh A, Afzal M, Qasim M, Khan KA, Zafar MI, Khater EI. Molecular characterization and phylogenetic analysis of anopheline (Anophelinae: Culicidae) mosquitoes of the Oriental and Afrotropical Zoogeographic zones in Saudi Arabia. Acta tropica. 2020 Jul 1;207:105494.
KJ528889	An. stephensi	Saudi Arabia	2012-05-02	Munawar K, Saleh A, Afzal M, Qasim M, Khan KA, Zafar MI, Khater EI. Molecular characterization and phylogenetic analysis of anopheline (Anophelinae: Culicidae) mosquitoes of the Oriental and Afrotropical Zoogeographic zones in Saudi Arabia. Acta tropica. 2020 Jul 1;207:105494.
KJ528890	An. stephensi	Saudi Arabia	2012-02-01	Munawar K, Saleh A, Afzal M, Qasim M, Khan KA, Zafar MI, Khater EI. Molecular characterization and phylogenetic analysis of anopheline (Anophelinae: Culicidae) mosquitoes of the Oriental and Afrotropical Zoogeographic zones in Saudi Arabia. Acta tropica. 2020 Jul 1;207:105494.
KJ528891	An. stephensi	Saudi Arabia	2011-12-07	Munawar K, Saleh A, Afzal M, Qasim M, Khan KA, Zafar MI, Khater EI. Molecular characterization and phylogenetic analysis of anopheline (Anophelinae: Culicidae) mosquitoes of the Oriental and Afrotropical Zoogeographic zones in Saudi Arabia. Acta tropica. 2020 Jul 1;207:105494.
KJ528892	An. stephensi	Saudi Arabia	2012-05-02	Munawar K, Saleh A, Afzal M, Qasim M, Khan KA, Zafar MI, Khater EI. Molecular characterization and phylogenetic analysis of anopheline (Anophelinae: Culicidae) mosquitoes of the Oriental and Afrotropical Zoogeographic zones in Saudi Arabia. Acta tropica. 2020 Jul 1;207:105494.
KJ528893	An. stephensi	Saudi Arabia	2012-05-02	Munawar K, Saleh A, Afzal M, Qasim M, Khan KA, Zafar MI, Khater EI. Molecular characterization and phylogenetic analysis of anopheline (Anophelinae: Culicidae) mosquitoes of the Oriental and Afrotropical Zoogeographic zones in Saudi Arabia. Acta tropica. 2020 Jul 1;207:105494.
KJ528894	An. stephensi	Saudi Arabia	?	Munawar K, Saleh A, Afzal M, Qasim M, Khan KA, Zafar MI, Khater EI. Molecular characterization and phylogenetic analysis of anopheline (Anophelinae: Culicidae) mosquitoes of the Oriental and Afrotropical Zoogeographic zones in Saudi Arabia. Acta tropica. 2020 Jul 1;207:105494.
KT382827	An. stephensi	NCL	?	(Unpublished) Authors: Peng,X.-Y. and Qian,Z.-Q. Title: Characterization of the mitochondrial genomes of 12 Anopheles species and their phylogenetic implications
KT899888	An. stephensi	India*	?	Zou,Y.-L., Hao,Y.-J., Xu,W.-Y., Ding,Y.-R., Zhou,Y., He,Q.-Y. and Chen,B., Anopheles stephensi mitochondrial genome
KX467337	An. stephensi	India	?	(Unpublished) Authors: Rakshit,O., Philip Samuel,P., Mariappan,T., Arunachalam,N., Govindarajan,R., Subaharan,K.S. and Jalali,S.K. Title: Molecular characterization and DNA barcoding of Anopheles stephensi from India
MF124608	An. stephensi	Sri_Lanka	?	Surendran SN, Sivabalakrishnan K, Gajapathy K, Arthiyan S, Jayadas TT, Karvannan K, Raveendran S, Karunaratne SP, Ramasamy R. Genotype and biotype of invasive Anopheles stephensi in Mannar Island of Sri Lanka. Parasites & vectors. 2018 Dec;11(1):1-7.
MF124609	An. stephensi	Sri_Lanka	2017-04-06	Surendran SN, Sivabalakrishnan K, Gajapathy K, Arthiyan S, Jayadas TT, Karvannan K, Raveendran S, Karunaratne SP, Ramasamy R. Genotype and biotype of invasive Anopheles stephensi in Mannar Island of Sri Lanka. Parasites & vectors. 2018 Dec;11(1):1-7.
MF124610	An. stephensi	Sri_Lanka	2017-04-06	Surendran SN, Sivabalakrishnan K, Gajapathy K, Arthiyan S, Jayadas TT, Karvannan K, Raveendran S, Karunaratne SP, Ramasamy R. Genotype and biotype of invasive Anopheles stephensi in Mannar Island of Sri Lanka. Parasites & vectors. 2018 Dec;11(1):1-7.
MF124611	An. stephensi	Sri_Lanka	2017-01-04	Surendran SN, Sivabalakrishnan K, Gajapathy K, Arthiyan S, Jayadas TT, Karvannan K, Raveendran S, Karunaratne SP, Ramasamy R. Genotype and biotype of invasive Anopheles stephensi in Mannar Island of Sri Lanka. Parasites & vectors. 2018 Dec;11(1):1-7.
MF975728	An. stephensi	Sri_Lanka	April 2017	Surendran SN, Sivabalakrishnan K, Gajapathy K, Arthiyan S, Jayadas TT, Karvannan K, Raveendran S, Karunaratne SP, Ramasamy R. Genotype and biotype of invasive Anopheles stephensi in Mannar Island of Sri Lanka. Parasites & vectors. 2018 Dec;11(1):1-7.
MF975729	An. stephensi	Sri_Lanka	April 2017	Surendran SN, Sivabalakrishnan K, Gajapathy K, Arthiyan S, Jayadas TT, Karvannan K, Raveendran S, Karunaratne SP, Ramasamy R. Genotype and biotype of invasive Anopheles stephensi in Mannar Island of Sri Lanka. Parasites & vectors. 2018 Dec;11(1):1-7.
MF975730	An. stephensi	Sri_Lanka	April 2017	Surendran SN, Sivabalakrishnan K, Gajapathy K, Arthiyan S, Jayadas TT, Karvannan K, Raveendran S, Karunaratne SP, Ramasamy R. Genotype and biotype of invasive Anopheles stephensi in Mannar Island of Sri Lanka. Parasites & vectors. 2018 Dec;11(1):1-7.
MF975731	An. stephensi	Sri_Lanka	April 2017	Surendran SN, Sivabalakrishnan K, Gajapathy K, Arthiyan S, Jayadas TT, Karvannan K, Raveendran S, Karunaratne SP, Ramasamy R. Genotype and biotype of invasive Anopheles stephensi in Mannar Island of Sri Lanka. Parasites & vectors. 2018 Dec;11(1):1-7.
MH538703	An. stephensi	India	2017-12-10	(Unpublished) Authors: Chandramohan,B., Murugan,K., Dinesh,D., Kamalakannan,S. and Kovendan,K. Title: Identification of mosquito
MH538704	An. stephensi	India	2018-01-09	(Unpublished) Authors: Chandramohan,B., Murugan,K., Dinesh,D., Kamalakannan,S. and Kovendan,K. Title: Identification of mosquito
MK170098	An. stephensi	United Arab Emirates	2018-02-01	Camp JV, Karuvantevida N, Chouhna H, Safi E, Shah JN, Nowotny N. Mosquito biodiversity and mosquito-borne viruses in the United Arab Emirates. Parasites & vectors. 2019 Dec;12(1):1-0.
KT382822	An. maculatus	?	?
JN596972	An. maculatus	?	2011-03-26
